# Supplementary material for: Diosgenin Ameliorated Type II Diabetes-Associated Nonalcoholic Fatty Liver Disease through Inhibiting De Novo Lipogenesis and Improving Fatty Acid Oxidation and Mitochondrial Function in Rats
Source: Nutrients. 2022 Nov 24;14(23):4994. doi: 10.3390/nu14234994 (PMC9738614; doi:10.3390/nu14234994)
Supplement: Supplementary file 1 [file nutrients-14-04994-s001.zip]

Archive with 1 entries (1 files):
- nutrients-2013337-supplementary.pdf
